# Supplementary material for: Polymorphism rs7079 in miR-31/-584 Binding Site in Angiotensinogen Gene Associates with Earlier Onset of Coronary Artery Disease in Central European Population
Source: Genes (Basel). 2022 Oct 30;13(11):1981. doi: 10.3390/genes13111981 (PMC9690213; doi:10.3390/genes13111981)
Supplement: Supplementary file 1 [file genes-13-01981-s001.zip]

Archive with 1 entries (1 files):
- genes-1989727-supplementary.pdf
